# Supplementary material for: Durable superamphiphobic silica aerogel surfaces for the culture of 3D cellular spheroids
Source: Natl Sci Rev. 2019 Jul 17;6(6):1255–65. doi: 10.1093/nsr/nwz095 (PMC8291414; doi:10.1093/nsr/nwz095)
Supplement: nwz095_Supplemental_Files [file nwz095_supplemental_files.zip]

Archive with 17 entries (17 files):
- Movie_S1_n-Hexadecane.avi
- Movie_S2a__Water.avi
- Movie_S2b_Glycerol.avi
- Movie_S2c__Ethylene_glycol.avi
- Movie_S2d_Peanut_oil.avi
- Movie_S2e_Mineral_oil.avi
- Movie_S2f_n-Hexadecane.avi
- Movie_S2g_n-Dodecane.avi
- Movie_S3.avi
- Movie_S4.avi
- Movie_S5.avi
- Movie_S6a____25%_concentrated_ammonia_solution.avi
- Movie_S6b______the_surfactant_SDS.avi
- Movie_S6c_____50%_ethamol_solution.avi
- Movie_S6d__N,N-dimethylformamide.avi
- Movie_S7_______cell_culture_medium.avi
- Supporting_Information.docx
